# Supplementary material for: Towards a Circular Economy: Study of the Mechanical, Thermal, and Electrical Properties of Recycled Polypropylene and Their Composite Materials
Source: Polymers (Basel). 2022 Dec 14;14(24):5482. doi: 10.3390/polym14245482 (PMC9781673; doi:10.3390/polym14245482)
Supplement: Supplementary file 1 [file polymers-14-05482-s001.zip]

Archive with 1 entries (1 files):
- polymers-2096339-supplementary.pdf
